# Supplementary material for: Transcriptomic analysis to elucidate the response of honeybees (Hymenoptera: Apidae) to amitraz treatment
Source: PLoS One. 2020 Mar 6;15(3):e0228933. doi: 10.1371/journal.pone.0228933 (PMC7060074; doi:10.1371/journal.pone.0228933)
Supplement: S1 Table — (XLSX) [file pone.0228933.s001.xlsx]

## Sheet: Sheet1
Supp Table S1. Details of read counts in each library
Sample	Valid reads	Mapped reads	Unique Mapped reads	Multi Mapped reads	PE Mapped reads	Reads map to sense strand	Reads map to antisense strand	Non-splice reads	Splice reads
Control1	41341014	36650261(88.65%)	26929339(65.14%)	9720922(23.51%)	33998258(82.24%)	17998232(43.54%)	17940582(43.40%)	22995892(55.62%)	12942922(31.31%)
Control2	45468272	38566038(84.82%)	28752629(63.24%)	9813409(21.58%)	35648666(78.40%)	18967179(41.72%)	18901125(41.57%)	24803370(54.55%)	13064934(28.73%)
Control3	43453530	37088207(85.35%)	27107676(62.38%)	9980531(22.97%)	34667662(79.78%)	18238687(41.97%)	18084062(41.62%)	23566420(54.23%)	12756329(29.36%)
Amitraz1	44944558	37487590(83.41%)	27182392(60.48%)	10305198(22.93%)	35067260(78.02%)	18411742(40.97%)	18274209(40.66%)	24071345(53.56%)	12614606(28.07%)
Amitraz2	37354986	29481498(78.92%)	21407197(57.31%)	8074301(21.62%)	27461608(73.52%)	14376126(38.49%)	14294825(38.27%)	19198961(51.40%)	9471990(25.36%)
Amitraz3	38094470	34365543(90.21%)	24815509(65.14%)	9550034(25.07%)	31908330(83.76%)	16834508(44.19%)	16734053(43.93%)	22428404(58.88%)	11140157(29.24%)
