# Supplementary material for: Transcriptomic analysis to elucidate the response of honeybees (Hymenoptera: Apidae) to amitraz treatment
Source: PLoS One. 2020 Mar 6;15(3):e0228933. doi: 10.1371/journal.pone.0228933 (PMC7060074; doi:10.1371/journal.pone.0228933)
Supplement: S2 Table — (XLSX) [file pone.0228933.s002.xlsx]

## Sheet: Sheet1
Supp Table S2：Sequencing sequence statistics and quality control
Sample	Raw Data		Valid Data		Valid Ratio(reads)	Q20%	Q30%	GC content%
	Read	Base	Read	Base
Control1	42787014	6.42G	41341014	6.20G	96.62	99.97	97	43
Control2	47048748	7.06G	45468272	6.82G	96.64	99.97	97.3	42.5
Control3	44719946	6.71G	43453530	6.52G	97.17	99.97	96.93	43
Amitraz1	46588584	6.99G	44944558	6.74G	96.47	99.97	97.04	43
Amitraz2	38742446	5.81G	37354986	5.60G	96.42	99.97	97.06	43
Amitraz3	39577344	5.94G	38094470	5.71G	96.25	99.97	96.99	44
