# Supplementary material for: Transcriptomic analysis to elucidate the response of honeybees (Hymenoptera: Apidae) to amitraz treatment
Source: PLoS One. 2020 Mar 6;15(3):e0228933. doi: 10.1371/journal.pone.0228933 (PMC7060074; doi:10.1371/journal.pone.0228933)
Supplement: S3 Table — (XLSX) [file pone.0228933.s003.xlsx]

## Sheet: Sheet1
Supp Table S3. Abundance distribution of unigenes
Coverage	Control1	Control2	Control3	Amitraz1	Amitraz2	Amitraz3
0-1	23.69%	23.05%	24.30%	23.75%	25.21%	25.32%
2-5	25.53%	24.62%	25.97%	25.46%	27.69%	26.82%
6-10	11.79%	11.94%	12.20%	12.10%	12.49%	12.18%
11-15	6.73%	6.92%	6.44%	6.58%	6.37%	6.41%
16-20	4.26%	4.40%	4.10%	4.28%	4.28%	4.24%
21-25	3.25%	3.02%	3.33%	3.16%	3.26%	3.41%
26-30	2.62%	2.72%	2.57%	2.64%	2.43%	2.49%
>30	22.13%	23.32%	21.09%	22.03%	18.29%	19.14%
