# Supplementary material for: Transcriptomic analysis to elucidate the response of honeybees (Hymenoptera: Apidae) to amitraz treatment
Source: PLoS One. 2020 Mar 6;15(3):e0228933. doi: 10.1371/journal.pone.0228933 (PMC7060074; doi:10.1371/journal.pone.0228933)
Supplement: S4 Table — (XLSX) [file pone.0228933.s004.xlsx]

## Sheet: Sheet1
##Databases: differentially-expressed genes
##Statistical test method: hypergeometric test / Fisher's exact test
##FDR correction method: Benjamini and Hochberg
Amitraz
Control
Gene ID	Amitraz read count	Control read count	log2 (fold change (thiamethoxam/control))	pval	Gene description
MSTRG.6253	22.9094	0.352146	6.02362	3.83153e-10	short-chain dehydrogenase/reductase isoform X1 [Apis mellifera]
MSTRG.5586	31.1172	0.882376	5.14017	0.0138824	phospholipase A2 precursor [Apis mellifera]
gene9107	3.75999	0.116102	5.01727	1.83696e-10	protein big brother [Apis mellifera]
MSTRG.2177	647.227	22.5141	4.84537	0.00857951	PREDICTED: melittin, partial [Apis cerana]
gene4908	0.716592	0.0398851	4.16723	0.000483678	sodium- and chloride-dependent glycine transporter 1 isoform X2 [Apis mellifera]
MSTRG.6814	45.4316	3.37129	3.75233	0.000218027	uncharacterized protein LOC111255161 [Varroa destructor]
gene970	0.848955	0.0696669	3.60714	1.73375e-06	DNA-directed RNA polymerase III subunit RPC7-like [Apis mellifera]
MSTRG.4318	0.35265	0.0299908	3.55564	0.0039999
gene4272	0.357035	0.031107	3.52075	0.000406334	calcium-independent protein kinase C isoform X4 [Apis mellifera]
MSTRG.3293	1.195	0.120629	3.30836	2.71001e-05	uncharacterized protein LOC113218900 isoform X2 [Apis mellifera]
gene6590	6.49807	0.677425	3.26188	5.04174e-08	uncharacterized protein LOC411248 isoform X1 [Apis mellifera]
MSTRG.4206	13.6951	1.52387	3.16785	3.18395e-05	uncharacterized protein LOC726215 [Apis mellifera]
MSTRG.5384	0.961733	0.113117	3.08782	1.46531e-05
MSTRG.3440	5.19474	0.675033	2.94402	4.02903e-17	uncharacterized protein LOC107963970 [Apis mellifera]
MSTRG.5559	1.52954	0.200207	2.93353	0.000404016	uncharacterized protein LOC100576994 isoform X4 [Apis mellifera]
MSTRG.2373	2.3235	0.316062	2.87802	0.00614799
MSTRG.3840	0.732753	0.100574	2.86507	2.20179e-05	microtubule-associated protein futsch-like isoform X1 [Apis mellifera]
MSTRG.5521	8.75324	1.36309	2.68293	2.98044e-05	uncharacterized protein LOC552030 [Apis mellifera]
MSTRG.1160	1.18147	0.1875	2.65562	4.27212e-05	class E basic helix-loop-helix protein 22 [Apis mellifera]
MSTRG.4611	0.538114	0.0856593	2.65123	0.047794
gene1573	1.04965	0.171737	2.61164	0.00230199	EH domain-binding protein 1 isoform X1 [Apis mellifera]
gene6908	41.6357	7.1607	2.53965	0.000176165	uncharacterized protein LOC100578705 isoform X1 [Apis mellifera]
gene6436	1.13737	0.205163	2.47086	9.18455e-06	sodium-coupled monocarboxylate transporter 1-like [Apis mellifera]
gene8903	0.267637	0.0495876	2.43223	3.85977e-05	E3 ubiquitin-protein ligase SMURF2 isoform X2 [Apis mellifera]
MSTRG.2041	124.824	23.1835	2.42873	8.20339e-07	probable LIM domain-containing serine/threonine-protein kinase DDB_G0286997 isoform X3 [Apis mellifera]
MSTRG.1606	0.627355	0.117575	2.4157	0.00538046	uncharacterized protein LOC100577178 [Apis mellifera]
MSTRG.4138	99.5976	19.6864	2.33891	0.00513013	keratin-associated protein 19-2 [Apis mellifera];uncharacterized protein LOC411330 [Apis mellifera];uncharacterized protein LOC102656497 [Apis mellifera]
gene11464	2.38825	0.47602	2.32686	0.000124307	PREDICTED: uncharacterized protein LOC107996320 isoform X1 [Apis cerana]
MSTRG.2862	0.497568	0.103076	2.27119	1.66059e-05	Dystrobrevin beta [Apis cerana cerana]
gene11434	0.28788	0.0613411	2.23054	0.0060618	uncharacterized protein LOC725729 [Apis mellifera]
gene1304	1.43555	0.312783	2.19837	0.000542027	PREDICTED: homeobox protein orthopedia-like [Apis dorsata]
MSTRG.4926	5.26741	1.15836	2.18501	0.000135384	fibrillin-2 [Apis mellifera]
MSTRG.236	9.99842	2.42935	2.04113	4.48552e-05	far upstream element-binding protein 3 [Apis mellifera]
MSTRG.4063	3.37345	0.828405	2.02582	0.00750536	protein takeout [Apis mellifera]
MSTRG.5904	10.3919	2.56644	2.01762	3.66854e-07	brachyury protein [Apis mellifera]
MSTRG.6816	5.91627	1.46402	2.01475	0.00127067
MSTRG.237	2.0934	0.519306	2.01119	0.000973054	PREDICTED: putative ATP-dependent RNA helicase me31b [Apis florea]
MSTRG.228	6.79353	1.69789	2.00042	0.000450415	uncharacterized protein DDB_G0283697 isoform X1 [Apis mellifera]
MSTRG.6692	25.9389	6.56251	1.9828	2.479e-13	RecName: Full=Apidaecins type 73; Contains: RecName: Full=Apidaecin; Contains: RecName: Full=Apidaecin-1B; AltName: Full=Apidaecin IB; Contains: RecName: Full=Apidaecin-1A; AltName: Full=Apidaecin IA; Flags: Precursor
gene2159	0.522608	0.132904	1.97534	0.00251825	regulator of G-protein signaling 7-binding protein A [Apis mellifera]
gene10576	0.194396	0.0497495	1.96625	0.00154961	nicotinic acetylcholine receptor alpha7 subunit isoform X2 [Apis mellifera]
MSTRG.4130	0.801027	0.205775	1.96079	8.73104e-09	uncharacterized protein LOC100576935 [Apis mellifera]
gene624	0.907534	0.236008	1.94312	0.00668806	PREDICTED: frequenin-1 [Apis florea]
MSTRG.5803	1.39605	0.363494	1.94134	3.0156e-05	dual specificity protein kinase splA isoform X1 [Apis mellifera]
gene2899	0.339918	0.0906141	1.90738	0.00132241	ecotropic viral integration site 5 ortholog isoform X4 [Apis mellifera]
MSTRG.2993	7.76883	2.07514	1.90448	0.00118791	la-related protein 1B isoform X1 [Apis mellifera]
gene4072	1.53443	0.410592	1.90192	0.0299575	chemosensory protein 4 precursor [Apis mellifera]
MSTRG.782	43.7286	11.7018	1.90185	0.0227515
MSTRG.1138	95.4411	25.9805	1.87718	6.39694e-05	uncharacterized protein LOC410829 isoform X1 [Apis mellifera]
MSTRG.4128	2.41957	0.659451	1.87541	2.13649e-06	uncharacterized protein LOC726288 [Apis mellifera]
gene12004	2.78506	0.790158	1.81749	1.87805e-07	elongation of very long chain fatty acids protein AAEL008004 [Apis mellifera]
MSTRG.5716	3.66989	1.04885	1.80693	0.000465112	neprilysin-4 isoform X1 [Apis mellifera]
MSTRG.587	0.410877	0.12012	1.77423	0.00125008
gene6245	0.33556	0.0983203	1.77101	0.0155331	L-lactate dehydrogenase A-like 6A isoform X1 [Apis mellifera]
gene4889	9.22085	2.71206	1.76551	0.000588776	putative mediator of RNA polymerase II transcription subunit 26 isoform X1 [Apis mellifera]
gene258	2.11967	0.62407	1.76406	0.0356395
MSTRG.3187	4.03139	1.19397	1.75551	0.00666647	enolase-phosphatase E1 isoform X1 [Apis mellifera]
MSTRG.6119	0.731688	0.218312	1.74483	0.000837884	uncharacterized protein LOC100576152 [Apis mellifera]
MSTRG.3826	1.26699	0.384359	1.72087	0.000620806
gene8491	0.69949	0.212528	1.71865	0.00042062	PREDICTED: F-box/LRR-repeat protein 14 [Apis florea]
gene1587	0.239676	0.0739895	1.69569	0.00448921	serine/threonine-protein kinase PLK1 isoform X1 [Apis mellifera]
MSTRG.5374	36.848	11.3931	1.69342	0.000118125	uncharacterized protein LOC551765 [Apis mellifera]
gene363	2.14851	0.666879	1.68784	9.28663e-06	glucose dehydrogenase [FAD, quinone] isoform X1 [Apis mellifera]
MSTRG.5526	8.48933	2.6393	1.6855	0.00151411	PREDICTED: protein argonaute-2 isoform X1 [Megachile rotundata]
MSTRG.6752	3.70174	1.15362	1.68203	0.00749562	uncharacterized protein LOC725662 isoform X2 [Apis mellifera]
gene10604	0.468062	0.147196	1.66896	0.00203396	telomere-associated protein RIF1-like [Apis mellifera]
MSTRG.4428	49.0356	15.4394	1.66721	9.45136e-05	PREDICTED: uncharacterized protein LOC100868040 isoform X1 [Apis florea]
gene10296	1.62677	0.516177	1.65607	0.000663703	serotonin receptor [Apis mellifera]
gene6323	0.279343	0.0886547	1.65577	0.00200956	Kv channel-interacting protein 1 [Apis mellifera]
MSTRG.2032	1.72831	0.548997	1.65449	0.00707529	uncharacterized protein LOC408807 [Apis mellifera]
gene1557	0.743755	0.238445	1.64117	0.00146827	uncharacterized protein PF11_0207 [Apis mellifera]
gene11505	1.02682	0.33318	1.62381	0.013241	uncharacterized protein LOC406065 isoform X2 [Apis mellifera]
MSTRG.1286	7.6116	2.49586	1.60866	0.0225223	inositol oxygenase [Apis mellifera]
MSTRG.4125	4.64805	1.53349	1.59981	0.00366624	uncharacterized protein LOC100578091 [Apis mellifera]
gene5416	14.7278	4.88791	1.59125	0.00324704	zwei Ig domain protein zig-8 [Apis mellifera]
gene7490	1.87897	0.626925	1.58358	0.0228995	uncharacterized protein LOC100578130 isoform X2 [Apis mellifera]
MSTRG.5673	0.780392	0.260555	1.58261	0.00168478	probable nuclear hormone receptor HR38 [Apis mellifera]
MSTRG.5564	245.817	82.9293	1.56763	0.000542004	serine/threonine-protein kinase 17A isoform X3 [Apis mellifera];uncharacterized protein LOC726790 isoform X1 [Apis mellifera]
MSTRG.4303	4.63223	1.56997	1.56097	1.33024e-06	uncharacterized protein LOC100576134 isoform X1 [Apis mellifera]
MSTRG.3019	24.5357	8.33091	1.55834	0.000160813	zwei Ig domain protein zig-8 isoform X1 [Apis mellifera]
gene290	0.294024	0.0998349	1.55832	0.000510252
MSTRG.3182	45.8187	15.6476	1.54999	0.000315519	spectrin beta chain, non-erythrocytic 5 isoform X1 [Apis mellifera]
MSTRG.106	577.489	197.658	1.54678	0.000265282	transcription factor SPT20 homolog [Apis mellifera];uncharacterized protein LOC102654804 [Apis mellifera]
gene5762	1.27655	0.440619	1.53464	0.00054398	nipped-B protein precursor [Apis mellifera]
MSTRG.6529	3.99638	1.39127	1.52229	0.00035374	homeobox protein HMX2 [Apis mellifera]
MSTRG.2471	9.6006	3.34238	1.52225	0.000152045	uncharacterized protein LOC100576196 isoform X1 [Apis mellifera]
MSTRG.5980	34.3652	11.988	1.51936	0.00927287	uncharacterized protein LOC102654839 [Apis mellifera]
MSTRG.3021	0.20735	0.0723558	1.51889	0.00364748
gene4127	4.20769	1.47615	1.51119	0.000474867	pikachurin [Apis mellifera]
MSTRG.2578	6.2325	2.18957	1.50916	0.00187317	cytochrome P450 4c3 [Apis mellifera]
gene9390	1.1559	0.406537	1.50756	0.00713269	forkhead box protein N3 [Apis mellifera]
MSTRG.762	3.59687	1.26671	1.50566	0.000881876	PHD finger protein rhinoceros [Apis mellifera]
MSTRG.5565	1.40313	0.495254	1.50241	0.002269	PREDICTED: uncharacterized protein LOC105735898 [Apis florea]
gene1724	3.3621	1.18792	1.50092	0.000467125	histone-lysine N-methyltransferase trithorax isoform X1 [Apis mellifera]
gene5740	3.69693	1.308	1.49896	0.00130357	uncharacterized protein LOC100577972 isoform X1 [Apis mellifera]
MSTRG.751	1.96784	0.697284	1.49679	0.016939	glutamate receptor ionotropic, kainate 2 isoform X1 [Apis mellifera]
gene7124	1.582	0.562175	1.49266	0.00098277	pancreatic triacylglycerol lipase isoform X2 [Apis mellifera]
MSTRG.1611	3780.68	1344.12	1.49198	0.00913974	PREDICTED: myristoylated alanine-rich C-kinase substrate-like [Apis florea]
MSTRG.6001	51.3268	18.364	1.48283	0.0284304	intraflagellar transport protein 56 isoform X1 [Apis mellifera]
MSTRG.3189	0.756537	0.271003	1.4811	0.00309057	uncharacterized protein LOC413153 isoform X1 [Apis mellifera]
MSTRG.2414	2.93942	1.05377	1.47997	0.000210963	ral GTPase-activating protein subunit alpha-1 isoform X6 [Apis mellifera]
gene5999	0.65918	0.236385	1.47953	0.00222446	tyrosine hydroxylase [Apis mellifera]
gene2984	0.743346	0.26699	1.47725	0.0168645
gene6088	1.49313	0.536791	1.47591	0.00126151	PREDICTED: BTB/POZ domain-containing protein kctd15-like [Apis cerana]
gene5881	267.087	96.1541	1.47389	0.000274127	uncharacterized protein LOC411986 isoform X3 [Apis mellifera]
MSTRG.6565	8.8116	3.1796	1.47056	0.000331774	protein Gawky isoform X1 [Apis mellifera]
gene2423	5.50031	1.99965	1.45977	0.000490264	putative uncharacterized protein DDB_G0282133 isoform X10 [Apis mellifera]
gene368	4.83677	1.77386	1.44715	0.000521175	uncharacterized protein LOC100576126 [Apis mellifera]
MSTRG.3180	0.501703	0.184297	1.4448	0.0103646	carboxylesterase 5A [Apis mellifera]
gene12047	0.612269	0.225824	1.43897	0.00135543	WD repeat and FYVE domain-containing protein 3 [Apis mellifera]
gene10998	3.03591	1.12022	1.43835	0.0207001	uncharacterized protein LOC726322 isoform X1 [Apis mellifera]
gene4504	2.58543	0.960924	1.42791	0.00606891	solute carrier family 52, riboflavin transporter, member 3-A isoform X1 [Apis mellifera]
MSTRG.826	0.853623	0.321476	1.40889	0.00173856	uncharacterized protein LOC413132 [Apis mellifera]
gene1593	0.787247	0.296855	1.40706	0.000124972	neurofibromin [Apis mellifera]
gene10805	0.909847	0.345867	1.39541	0.000242529	PREDICTED: RING finger protein unkempt homolog isoform X5 [Apis dorsata]
gene9991	4.96526	1.888	1.39501	0.0029769	uncharacterized protein LOC413753 isoform X3 [Apis mellifera]
gene7153	0.409591	0.155761	1.39485	0.00135885	elongation of very long chain fatty acids protein 6 [Apis mellifera]
MSTRG.6811	175.358	66.7652	1.39314	0.000205218
MSTRG.2947	6.14243	2.34166	1.39128	5.84014e-05	uncharacterized protein LOC100577669 isoform X2 [Apis mellifera]
gene8870	0.878454	0.335548	1.38845	0.0124461	centrosome-associated zinc finger protein CP190 [Apis mellifera]
MSTRG.6586	0.500699	0.19212	1.38194	0.00557605	scavenger receptor class B member 1 [Apis mellifera]
MSTRG.4293	8.40943	3.23988	1.37607	0.00210535	palmitoyltransferase app isoform X1 [Apis mellifera];uncharacterized protein LOC100577198 isoform X2 [Apis mellifera]
gene10992	0.739806	0.285172	1.37532	0.00423176	runt-related transcription factor 1 isoform X1 [Apis mellifera]
gene2786	1.36622	0.528112	1.37127	0.0131751	kinesin-like protein KIF12 isoform X3 [Apis mellifera]
gene5042	0.544647	0.210739	1.36986	0.0279163	LOW QUALITY PROTEIN: ATPase family AAA domain-containing protein 2-like [Apis mellifera]
MSTRG.4691	202.411	78.4179	1.36803	2.82644e-07	uncharacterized protein LOC100577504 [Apis mellifera]
gene1850	1.25044	0.484571	1.36766	0.0345493
MSTRG.1544	1.32587	0.515362	1.36328	0.00348354	uncharacterized protein LOC413738 isoform X1 [Apis mellifera]
MSTRG.6808	11.9561	4.65013	1.36241	0.00137561
gene8732	0.925748	0.362138	1.35408	0.000867805	PREDICTED: potassium voltage-gated channel protein Shaker isoform X5 [Apis florea]
MSTRG.6530	0.846255	0.331527	1.35197	0.00170183	uncharacterized protein LOC102653663 [Apis mellifera]
MSTRG.377	7.91193	3.11375	1.34538	0.0388246	uncharacterized protein LOC113219418 [Apis mellifera]
MSTRG.3328	2.788	1.10043	1.34116	0.000797803	tetraspanin-5 isoform X2 [Apis mellifera]
MSTRG.4263	37.2262	14.7595	1.33467	0.031768	Rh-like protein [Apis mellifera]
MSTRG.1731	2.97965	1.18195	1.33398	0.00281532	uncharacterized protein LOC100577620 isoform X2 [Apis mellifera]
gene7317	1.58175	0.627584	1.33364	0.0129524	protein disabled isoform X1 [Apis mellifera]
MSTRG.931	0.893012	0.355341	1.32947	0.00798315	alpha/beta hydrolase domain-containing protein 17B [Apis mellifera]
MSTRG.529	0.240001	0.0956583	1.32708	0.0109318
gene5477	0.867184	0.348689	1.3144	0.0139026	centrosomal protein of 135 kDa isoform X1 [Apis mellifera]
gene4596	0.849919	0.341872	1.31387	0.028614	zinc finger and BTB domain-containing protein 41 [Apis mellifera]
MSTRG.1206	111.749	44.9819	1.31285	5.00431e-05	titin isoform X1 [Apis mellifera]
MSTRG.5608	0.105412	0.0425218	1.30977	0.014707
gene10057	5.11574	2.06789	1.30679	0.00180644	ATP-dependent helicase brm [Apis mellifera]
gene12152	0.522363	0.212007	1.30094	0.00797307	tyrosine-protein phosphatase 69D [Apis mellifera]
MSTRG.3175	13.6244	5.53465	1.29962	4.04683e-05	IQ motif and SEC7 domain-containing protein 2 isoform X3 [Apis mellifera]
MSTRG.3852	0.571143	0.232231	1.29829	0.00877146	macoilin isoform X1 [Apis mellifera]
gene1706	3.32911	1.35405	1.29785	0.000160974	cAMP-dependent protein kinase catalytic subunit [Apis cerana cerana]
MSTRG.2118	92.841	37.7913	1.29671	0.00335465	1-phosphatidylinositol 4,5-bisphosphate phosphodiesterase classes I and II isoform X1 [Apis mellifera]
MSTRG.6848	415.35	169.392	1.29396	8.00198e-06	hypothetical protein WN51_08187 [Melipona quadrifasciata]
gene1469	1.41725	0.578653	1.29233	0.00224823	meiosis-specific coiled-coil domain-containing protein MEIOC [Apis mellifera]
MSTRG.3808	201.909	83.3866	1.27582	6.58585e-05	chitinase-like protein Idgf4 isoform X2 [Apis mellifera]
MSTRG.1573	0.284316	0.118001	1.2687	0.0101857	uncharacterized protein LOC411930 [Apis mellifera]
MSTRG.3732	2.09432	0.872864	1.26266	0.00454463	constitutive coactivator of PPAR-gamma-like protein 1 [Apis mellifera]
gene11654	0.291531	0.121524	1.2624	0.00455365	dopamine receptor 1 isoform X1 [Bombus terrestris]
gene9688	0.438029	0.18358	1.25462	0.00775407	uncharacterized protein LOC724843 [Apis mellifera]
MSTRG.915	67.873	28.4601	1.2539	0.000334685	uncharacterized protein LOC724275 isoform X2 [Apis mellifera]
MSTRG.6703	52.1973	21.9115	1.25229	0.000873835	putative mediator of RNA polymerase II transcription subunit 26 [Apis mellifera]
gene2757	4.97015	2.08867	1.25071	0.000700897	TBC1 domain family member 1 isoform X1 [Apis mellifera]
gene2987	1.56256	0.657998	1.24776	0.0012318	telomerase-binding protein EST1A isoform X1 [Apis mellifera]
gene10791	9.13612	3.86641	1.24059	0.0213791	transmembrane protein 114 isoform X2 [Apis mellifera]
MSTRG.2088	3471.96	1471.02	1.23893	3.68462e-05	hypothetical protein WN48_02583 [Eufriesea mexicana]
gene1615	0.223233	0.0947364	1.23656	0.00117477	uncharacterized protein LOC552129 [Apis mellifera]
MSTRG.5712	0.327825	0.139763	1.22995	0.00798631
MSTRG.6850	655.149	280.321	1.22474	0.000257797	uncharacterized protein LOC111255161 [Varroa destructor]
gene695	0.666638	0.285711	1.22235	0.00507478	F-box only protein 33 [Apis mellifera]
MSTRG.4637	14.6042	6.26456	1.2211	0.00268363	uncharacterized protein LOC408280 [Apis mellifera]
gene1989	10.0244	4.33282	1.21013	0.000406876	serine/threonine-protein kinase Genghis Khan isoform X1 [Apis mellifera]
gene4146	2.89477	1.2515	1.20979	0.00319165	papilin isoform X1 [Apis mellifera]
gene8030	1.59058	0.688043	1.20898	4.16715e-05	toll-like receptor Tollo [Apis mellifera]
MSTRG.2444	120.115	52.0814	1.20557	2.50089e-05	putative epidermal cell surface receptor isoform X1 [Apis mellifera]
gene12184	1.23972	0.537904	1.20459	0.00327132	PREDICTED: uncharacterized protein LOC108000414 [Apis cerana]
gene325	0.46555	0.202237	1.20289	0.00204977	dopamine transporter isoform X3 [Apis mellifera]
gene2153	1.41003	0.61766	1.19084	0.0125884	uncharacterized protein LOC409221 isoform X2 [Apis mellifera]
MSTRG.2295	7.24974	3.17904	1.18934	0.0269934	E3 ubiquitin-protein ligase DCST1 isoform X1 [Apis mellifera]
MSTRG.2170	0.934859	0.410258	1.18822	0.0115516
MSTRG.6853	399.775	175.844	1.18489	0.000374976	uncharacterized protein LOC111255161 [Varroa destructor]
MSTRG.6852	58.2147	25.6217	1.18402	6.94989e-05	hypothetical protein WN51_08187 [Melipona quadrifasciata]
MSTRG.895	12.7364	5.64654	1.17352	0.00104048	uncharacterized protein LOC100576896 isoform X1 [Apis mellifera]
gene4293	2.06217	0.917083	1.16904	0.00176015	ubiquitin carboxyl-terminal hydrolase 34 [Apis mellifera]
MSTRG.1565	39.7538	17.6904	1.16812	0.00103403	clustered mitochondria protein homolog isoform X2 [Apis mellifera]
gene1523	0.428149	0.191023	1.16437	0.00801269	uncharacterized protein LOC100577959 [Apis mellifera]
MSTRG.3435	5.87898	2.63325	1.15872	0.0244078	PREDICTED: L-lactate dehydrogenase-like isoform X1 [Apis dorsata]
MSTRG.5380	2.81367	1.26122	1.15764	3.57711e-05	troponin C type IIIb [Apis mellifera]
gene7830	2.6832	1.20319	1.15709	0.00471393	nuclear receptor subfamily 1 group D member 2 isoform X1 [Apis mellifera]
gene8448	1.9604	0.879715	1.15604	0.00304441	yellow-like protein [Apis mellifera]
MSTRG.13	158.214	71.2878	1.15015	8.47874e-07	NADH dehydrogenase subunit 5 (mitochondrion) [Apis mellifera ligustica]
gene6841	15.5537	7.01161	1.14944	0.00162335	uncharacterized protein LOC100577280 [Apis mellifera]
MSTRG.3621	62.0244	28.2613	1.13401	0.0119971
MSTRG.783	2.19794	1.00348	1.13114	0.0293918	neuroligin-1 isoform X1 [Apis mellifera]
MSTRG.1461	1.36589	0.62361	1.13112	0.00451852	dual oxidase maturation factor 1 [Apis mellifera]
MSTRG.6800	4.80077	2.19707	1.12768	0.000404239
gene1255	2.28435	1.04671	1.12592	0.00621345	PH-interacting protein [Apis mellifera]
MSTRG.5375	1.35594	0.622178	1.12389	0.0187829
MSTRG.2294	348.282	160.253	1.1199	0.0143343	chemosensory protein 3 precursor [Apis mellifera]
MSTRG.3354	28.7779	13.3235	1.11099	5.57461e-05	aminopeptidase Ey isoform X1 [Apis mellifera]
MSTRG.82	5.5853	2.59298	1.10702	0.00501354	PREDICTED: uncharacterized protein LOC107992843 [Apis cerana]
MSTRG.3768	1.15085	0.534894	1.10537	0.0142528
MSTRG.27	18.2835	8.50162	1.10473	5.16498e-05
MSTRG.1721	2.67878	1.2463	1.10393	0.00541635
MSTRG.4199	53.0629	24.7218	1.10192	0.00897182	glutaminase liver isoform, mitochondrial isoform X4 [Apis mellifera]
gene5253	4.88699	2.27843	1.10091	1.79243e-05	homeotic protein spalt-major isoform X3 [Apis mellifera]
MSTRG.2245	8.02328	3.75552	1.09518	0.00382691	PHD and ring finger domains 1 [Apis mellifera]
gene972	3.67153	1.72061	1.09346	0.000341698	F-BAR domain only protein 2 isoform X12 [Apis mellifera]
gene5224	0.840612	0.39545	1.08795	0.0291803	PREDICTED: uncharacterized protein LOC105735493 [Apis florea]
MSTRG.2340	10.9909	5.18206	1.08471	0.00323586	Histone-lysine N-methyltransferase, H3 lysine-79 specific [Apis cerana cerana]
gene6755	5.78168	2.73606	1.07939	0.000100176	ATP-binding cassette sub-family G member 5 [Apis mellifera]
MSTRG.5900	3.47974	1.64893	1.07745	0.00537009	dnaJ homolog subfamily B member 13-like [Apis mellifera]
gene9714	14.779	7.01396	1.07524	0.000239227	DNA N6-methyl adenine demethylase isoform X1 [Apis mellifera]
MSTRG.2617	333.581	158.429	1.0742	0.00104493	NPC intracellular cholesterol transporter 2 homolog a [Apis mellifera]
MSTRG.5219	1931.63	920.069	1.07001	0.000151298	glycine-rich cell wall structural protein isoform X9 [Apis mellifera]
MSTRG.3538	46.4935	22.1805	1.06773	0.00221409	uncharacterized protein MAL13P1.304 isoform X6 [Apis mellifera]
MSTRG.5662	0.302029	0.1442	1.06662	0.0115209	uncharacterized protein LOC725354 isoform X2 [Apis mellifera]
gene10778	1.176	0.562508	1.06394	0.033707	uncharacterized protein LOC726153 isoform X1 [Apis mellifera]
MSTRG.4129	1.77013	0.849601	1.059	0.0170257	uncharacterized protein LOC107963974 isoform X3 [Apis mellifera];uncharacterized protein LOC410063 [Apis mellifera]
MSTRG.5413	4.89988	2.36336	1.0519	0.00554677	fatty acyl-CoA reductase 1 [Apis mellifera]
gene8420	0.901508	0.435887	1.04839	0.00232478	uncharacterized protein LOC408277 [Apis mellifera]
gene6886	1.62578	0.78657	1.04749	0.00226764	protein AF-10 isoform X3 [Apis mellifera]
MSTRG.1500	0.377978	0.183089	1.04576	0.000442784	protein sidekick-1 isoform X1 [Apis mellifera]
MSTRG.1166	19.9838	9.69206	1.04396	0.00279441
gene7364	2.18012	1.0632	1.036	0.000739736	PREDICTED: protein bicaudal D-like isoform X3 [Apis dorsata]
MSTRG.4725	4.2734	2.09189	1.03058	0.000723878	uncharacterized protein LOC411888 isoform X1 [Apis mellifera]
MSTRG.3341	0.744735	0.366153	1.02428	0.00910576
MSTRG.6585	54.8493	26.9859	1.02327	0.0095414	scavenger receptor class B member 1 [Apis mellifera]
MSTRG.2869	1.22175	0.60213	1.02081	0.0398124
MSTRG.5111	10.7129	5.28581	1.01915	0.00345751	trithorax group protein osa isoform X5 [Apis mellifera]
MSTRG.4209	0.897962	0.443973	1.01618	0.00162056	uncharacterized protein LOC100576504 isoform X1 [Apis mellifera]
MSTRG.3018	5.25486	2.60552	1.01208	0.00204133	putative fatty acyl-CoA reductase CG5065 [Apis mellifera]
gene2879	3.68807	1.82935	1.01153	0.0229128	Cytochrome b5 reductase 4 [Eufriesea mexicana]
gene10546	1.11214	0.552823	1.00845	0.00721677	inactive rhomboid protein 1 [Apis mellifera]
gene6163	0.344745	0.171417	1.00802	0.0258032	PREDICTED: uncharacterized protein LOC102676634 isoform X1 [Apis dorsata]
MSTRG.2637	20.1372	10.0136	1.0079	0.00178056	J domain-containing protein isoform X2 [Apis mellifera]
MSTRG.3132	0.0961114	0.0477971	1.00779	0.0221067
MSTRG.5692	1.49452	0.745166	1.00405	0.02621
MSTRG.84	75.4422	37.6286	1.00354	2.25153e-05	globin 1 [Apis mellifera]
gene7762	0.869148	0.433533	1.00346	0.00466127	zinc finger protein 701 [Apis mellifera]
gene6930	1.72635	0.861713	1.00244	0.000467705	uncharacterized protein LOC412655 [Apis mellifera]
MSTRG.1041	1.49465	0.747298	1.00005	0.0218633
MSTRG.1321	54.4834	109.455	-1.00645	0.00717489	uncharacterized protein LOC100576506 [Apis mellifera]
MSTRG.3365	0.161667	0.325512	-1.00969	0.0327817	probable DNA primase large subunit [Apis mellifera]
MSTRG.5653	15.4242	31.2557	-1.01892	0.00013732	protein tyrosine phosphatase domain-containing protein 1 [Apis mellifera]
MSTRG.90	0.572797	1.161	-1.01928	0.0363595	endonuclease III-like protein 1 [Apis mellifera]
gene7750	0.613302	1.25329	-1.03106	0.0436987	mitochondrial ribonuclease P catalytic subunit isoform X1 [Apis mellifera]
MSTRG.1324	1.64902	3.3708	-1.03148	0.00948923	uncharacterized protein LOC100576930 [Apis mellifera]
MSTRG.2448	55.8573	114.402	-1.0343	0.000126054	protein artichoke [Apis mellifera];leucine-rich repeat transmembrane neuronal protein 4-like [Apis mellifera]
gene2126	0.883965	1.81415	-1.03723	0.0145324	mitochondrial fission process protein 1 [Apis mellifera]
MSTRG.724	1.7648	3.63356	-1.04187	0.00323632	uncharacterized protein LOC100577648 [Apis mellifera]
MSTRG.2116	72.1606	149.6	-1.05183	0.0288916	juvenile hormone acid O-methyltransferase [Apis mellifera]
MSTRG.2442	6.34125	13.1501	-1.05223	0.00453121	uncharacterized protein LOC412969 [Apis mellifera]
MSTRG.2135	134.407	280.351	-1.06063	0.000897429	protein bcn92 [Apis mellifera]
MSTRG.6393	0.171007	0.365298	-1.09501	0.0111986
MSTRG.4835	1.43775	3.07281	-1.09575	0.000342156	uncharacterized protein LOC102655440 [Apis mellifera]
MSTRG.2443	0.388165	0.8529	-1.13571	0.00240129
gene8610	0.0962841	0.216786	-1.1709	0.0208694	geranylgeranyl pyrophosphate synthase isoform X5 [Apis mellifera]
gene10340	0.210295	0.479106	-1.18793	0.0178063	hypothetical protein WN48_01178 [Eufriesea mexicana]
gene8457	0.388273	0.892049	-1.20005	0.0202787	protein spaetzle 4 [Apis mellifera]
gene1787	0.40981	0.948413	-1.21056	0.0120339	uncharacterized protein LOC411955 isoform X1 [Apis mellifera]
gene11530	0.162224	0.375481	-1.21075	0.014966	astakine [Apis mellifera]
MSTRG.4142	0.908155	2.11872	-1.22219	0.0491992	uncharacterized protein LOC113219015 [Apis mellifera]
MSTRG.1128	0.641308	1.56573	-1.28775	0.0207643	uncharacterized protein LOC100577606 [Apis mellifera]
MSTRG.2393	2.54058	6.21053	-1.28956	0.0137884	estradiol 17-beta-dehydrogenase 2 [Apis mellifera]
MSTRG.3925	0.154486	0.382131	-1.30659	0.0147614	CAP-Gly domain-containing linker protein 1 [Apis mellifera]
MSTRG.2445	3.50386	8.69938	-1.31197	0.0022911	probable phospholipid hydroperoxide glutathione peroxidase [Apis mellifera]
MSTRG.1591	0.394338	0.997242	-1.33851	0.0063493	uncharacterized protein LOC100578666 isoform X2 [Apis mellifera]
gene321	0.261125	0.667791	-1.35465	0.0407198	homologous-pairing protein 2 homolog [Apis mellifera]
gene4639	0.600613	1.56574	-1.38233	0.0154129	uncharacterized protein LOC107964405 [Apis mellifera]
MSTRG.1055	1.18429	3.10627	-1.39116	0.0156694	ataxin-7-like protein 1 isoform X3 [Apis mellifera]
MSTRG.127	4.90142	12.8661	-1.39231	0.0254317
MSTRG.3263	0.1678	0.457168	-1.44598	0.0068545	tubulin epsilon chain isoform X1 [Apis mellifera]
gene4963	0.343867	0.953229	-1.47097	0.00317008	RISC-loading complex subunit TARBP2 [Apis mellifera]
MSTRG.483	400.47	1113.51	-1.47535	0.000514961	uncharacterized protein LOC727522 [Apis mellifera]
MSTRG.6470	2730.29	7603.59	-1.47763	0.000274217	trypsin-1-like [Apis mellifera]
gene7802	0.267961	0.758799	-1.50169	0.00141796	PREDICTED: fas-associated death domain protein [Apis cerana]
MSTRG.2396	2.40006	7.10878	-1.56653	0.00134702	NPC intracellular cholesterol transporter 2 [Apis mellifera]
MSTRG.6805	24.9125	76.4492	-1.61763	0.016345	lactosylceramide 4-alpha-galactosyltransferase, partial [Apis mellifera]
MSTRG.2395	2942.83	9353.22	-1.66826	0.00300621	NPC intracellular cholesterol transporter 2 [Apis mellifera]
MSTRG.1470	0.372231	1.23296	-1.72785	0.0328197
MSTRG.1085	7.53568	25.3019	-1.74743	0.00200795	actin-like protein 6B [Bombus impatiens]
MSTRG.2796	0.0459475	0.187845	-2.03148	0.000137888
MSTRG.1019	1.31856	67.4409	-5.67659	0.00325257
