# Supplementary material for: Transcriptomic analysis to elucidate the response of honeybees (Hymenoptera: Apidae) to amitraz treatment
Source: PLoS One. 2020 Mar 6;15(3):e0228933. doi: 10.1371/journal.pone.0228933 (PMC7060074; doi:10.1371/journal.pone.0228933)
Supplement: S5 Table — (XLSX) [file pone.0228933.s005.xlsx]

## Sheet: Sheet1
##Databases: 23 genes with the most significant differential expression
##Statistical test method: hypergeometric test / Fisher's exact test
##FDR correction method: Benjamini and Hochberg
Amitraz
Control
gene_id	gene_name	transcript_id	GO	KEGG	KO_ENTRY	EC	Description	Amitraz read count	Control read count	fc	log2(fc)	pval	qval	regulation	significant
MSTRG.6253	LOC406147	MSTRG.6253.3;rna26070;rna26071	GO:0006718(juvenile hormone biosynthetic process);GO:0047886(farnesol dehydrogenase activity);GO:0047886(farnesol dehydrogenase activity)	00900(Terpenoid backbone biosynthesis);00981(Insect hormone biosynthesis);00981(Insect hormone biosynthesis)	K15890	EC:1.1.1.216	short-chain dehydrogenase/reductase isoform X1 [Apis mellifera]	22.9094	0.352146	65.0565	6.02362	3.83153e-10	7.94372e-07	up	yes
MSTRG.1019	LOC100579019	MSTRG.1019.1;MSTRG.1019.4;MSTRG.1019.3;MSTRG.1019.2	NA	NA	NA	NA		1.31856	67.4409	0.0195513	-5.67659	0.00325257	0.131977	down	yes
MSTRG.5586	Pla2	rna23546	GO:0005509(calcium ion binding)	00564(Glycerophospholipid metabolism);00565(Ether lipid metabolism);00590(Arachidonic acid metabolism);00591(Linoleic acid metabolism);00592(alpha-Linolenic acid metabolism)	K01047	EC:3.1.1.4	phospholipase A2 precursor [Apis mellifera]	31.1172	0.882376	35.2652	5.14017	0.0138824	0.278164	up	yes
gene9107	LOC410347	rna21000	GO:0003677(DNA binding);GO:0003712(transcription cofactor activity);GO:0003713(transcription coactivator activity);GO:0005634(nucleus);GO:0006357(regulation of transcription by RNA polymerase II);GO:0008134(transcription factor binding);GO:0035206(regulation of hemocyte proliferation);GO:0046982(protein heterodimerization activity)	NA	NA	NA	protein big brother [Apis mellifera]	3.75999	0.116102	32.3853	5.01727	1.83696e-10	5.07798e-07	up	yes
MSTRG.2177	Melt	rna9213	NA	NA	NA	NA	PREDICTED: melittin, partial [Apis cerana]	647.227	22.5141	28.7476	4.84537	0.00857951	0.221651	up	yes
gene4908	LOC411181	rna11464;rna11468;rna11463	GO:0005215(transporter activity);GO:0005326(neurotransmitter transporter activity);GO:0005328(neurotransmitter:sodium symporter activity);GO:0005887(integral component of plasma membrane);GO:0006810(transport);GO:0006836(neurotransmitter transport);GO:0015375(glycine:sodium symporter activity);GO:0015816(glycine transport);GO:0016021(integral component of membrane);GO:0042752(regulation of circad…	NA	NA	NA	sodium- and chloride-dependent glycine transporter 1 isoform X2 [Apis mellifera]	0.716592	0.0398851	17.9664	4.16723	0.000483678	0.0461051	up	yes
MSTRG.6814	LOC113219355	rna27241	GO:0003674(molecular_function);GO:0005739(mitochondrion);GO:0043457(regulation of cellular respiration)	NA	NA	NA	uncharacterized protein LOC111255161 [Varroa destructor]	45.4316	3.37129	13.4761	3.75233	0.000218027	0.030135	up	yes
gene970	LOC102655679	rna2290	GO:0000790(nuclear chromatin);GO:0001056(RNA polymerase III activity);GO:0005666(DNA-directed RNA polymerase III complex);GO:0006384(transcription initiation from RNA polymerase III promoter)	00230(Purine metabolism);00240(Pyrimidine metabolism);03020(RNA polymerase)	K03024	NA	DNA-directed RNA polymerase III subunit RPC7-like [Apis mellifera]	0.848955	0.0696669	12.1859	3.60714	1.73375e-06	0.001106	up	yes
MSTRG.4318	LOC102654050	rna18174	NA	NA	NA	NA		0.35265	0.0299908	11.7586	3.55564	0.0039999	0.14942	up	yes
gene4272	LOC724607	rna10060;rna10059;rna10057;rna10062	GO:0004674(protein serine/threonine kinase activity);GO:0005622(intracellular);GO:0018105(peptidyl-serine phosphorylation);GO:0035556(intracellular signal transduction);GO:0035556(intracellular signal transduction)	04933(AGE-RAGE signaling pathway in diabetic complications);04933(AGE-RAGE signaling pathway in diabetic complications)	K18050	EC:2.7.11.13	calcium-independent protein kinase C isoform X4 [Apis mellifera]	0.357035	0.031107	11.4776	3.52075	0.000406334	0.0427117	up	yes
MSTRG.3293	LOC113218900	rna13664;rna13665	NA	NA	NA	NA	uncharacterized protein LOC113218900 isoform X2 [Apis mellifera]	1.195	0.120629	9.90641	3.30836	2.71001e-05	0.00936422	up	yes
gene6590	LOC411248	rna15188;rna15190;rna15192;rna15194;rna15191	GO:0004867(serine-type endopeptidase inhibitor activity);GO:0005576(extracellular region);GO:0019226(transmission of nerve impulse);GO:0019226(transmission of nerve impulse)	NA	NA	NA	uncharacterized protein LOC411248 isoform X1 [Apis mellifera]	6.49807	0.677425	9.59232	3.26188	5.04174e-08	6.96853e-05	up	yes
MSTRG.4206	LOC726215	rna17713	NA	NA	NA	NA	uncharacterized protein LOC726215 [Apis mellifera]	13.6951	1.52387	8.98707	3.16785	3.18395e-05	0.00977944	up	yes
MSTRG.5384	LOC551869	MSTRG.5384.1	NA	NA	NA	NA		0.961733	0.113117	8.50211	3.08782	1.46531e-05	0.00675099	up	yes
MSTRG.3440	LOC107963970	rna14382	NA	NA	NA	NA	uncharacterized protein LOC107963970 [Apis mellifera]	5.19474	0.675033	7.69554	2.94402	4.02903e-17	3.34127e-13	up	yes
MSTRG.5559	LOC100576994	rna23418;rna23420	NA	NA	NA	NA	uncharacterized protein LOC100576994 isoform X4 [Apis mellifera]	1.52954	0.200207	7.63979	2.93353	0.000404016	0.0427117	up	yes
MSTRG.2373	LOC726439	MSTRG.2373.1;MSTRG.2373.2;MSTRG.2373.3	NA	NA	NA	NA		2.3235	0.316062	7.35141	2.87802	0.00614799	0.186078	up	yes
MSTRG.3840	LOC102655072	rna16109;rna16107	GO:0005576(extracellular region);GO:0006030(chitin metabolic process);GO:0008061(chitin binding);GO:0008061(chitin binding)	NA	NA	NA	microtubule-associated protein futsch-like isoform X1 [Apis mellifera]	0.732753	0.100574	7.28573	2.86507	2.20179e-05	0.00848724	up	yes
MSTRG.5521	LOC552030	rna23269	GO:0003700(DNA binding transcription factor activity);GO:0005634(nucleus);GO:0006355(regulation of transcription, DNA-templated);GO:0006366(transcription by RNA polymerase II);GO:0007165(signal transduction);GO:0007275(multicellular organism development);GO:0043565(sequence-specific DNA binding);GO:0044212(transcription regulatory region DNA binding)	NA	NA	NA	uncharacterized protein LOC552030 [Apis mellifera]	8.75324	1.36309	6.4216	2.68293	2.98044e-05	0.00961861	up	yes
MSTRG.1160	LOC552277	rna5140	NA	NA	NA	NA	class E basic helix-loop-helix protein 22 [Apis mellifera]	1.18147	0.1875	6.30115	2.65562	4.27212e-05	0.010736	up	yes
MSTRG.4611	LOC100577138	MSTRG.4611.1	NA	NA	NA	NA		0.538114	0.0856593	6.28203	2.65123	0.047794	0.507821	up	yes
gene1573	LOC726053	rna3754;rna3750	GO:0003779(actin binding);GO:0005938(cell cortex);GO:0031941(filamentous actin);GO:0045035(sensory organ precursor cell division);GO:0045747(positive regulation of Notch signaling pathway);GO:0061864(basement membrane constituent secretion);GO:0110010(basolateral protein secretion);GO:0110011(regulation of basement membrane organization);GO:0110011(regulation of basement membrane organization)	NA	NA	NA	EH domain-binding protein 1 isoform X1 [Apis mellifera]	1.04965	0.171737	6.11197	2.61164	0.00230199	0.109715	up	yes
gene6908	LOC100578705	rna15965;rna15964	GO:0003676(nucleic acid binding);GO:0003777(microtubule motor activity);GO:0007018(microtubule-based movement);GO:0007018(microtubule-based movement)	NA	NA	NA	uncharacterized protein LOC100578705 isoform X1 [Apis mellifera]	41.6357	7.1607	5.81448	2.53965	0.000176165	0.0256305	up	yes
